# Supplementary material for: Modeling of Electron‐Transfer Kinetics in Magnesium Electrolytes: Influence of the Solvent on the Battery Performance
Source: ChemSusChem. 2021 Oct 7;14(21):4820–35. doi: 10.1002/cssc.202101498 (PMC8597058; doi:10.1002/cssc.202101498)
Supplement: Supplementary file 2 — Supporting Information [file CSSC-14-4820-s002.aux]

\relax 
\providecommand\hyper@newdestlabel[2]{}
\providecommand\babel@aux[2]{}
\@nameuse{bbl@beforestart}
\providecommand\HyperFirstAtBeginDocument{\AtBeginDocument}
\HyperFirstAtBeginDocument{\ifx\hyper@anchor\@undefined
\global\let\oldcontentsline\contentsline
\gdef\contentsline#1#2#3#4{\oldcontentsline{#1}{#2}{#3}}
\global\let\oldnewlabel\newlabel
\gdef\newlabel#1#2{\newlabelxx{#1}#2}
\gdef\newlabelxx#1#2#3#4#5#6{\oldnewlabel{#1}{{#2}{#3}}}
\AtEndDocument{\ifx\hyper@anchor\@undefined
\let\contentsline\oldcontentsline
\let\newlabel\oldnewlabel
\fi}
\fi}
\global\let\hyper@last\relax 
\gdef\HyperFirstAtBeginDocument#1{#1}
\providecommand\HyField@AuxAddToFields[1]{}
\providecommand\HyField@AuxAddToCoFields[2]{}
\citation{Samson1999}
\citation{Samson1999}
\citation{Latz2011}
\babel@aux{english}{}
\@writefile{toc}{\contentsline {section}{\numberline {S1}Details of the model}{1}{section.1}\protected@file@percent }
\@writefile{toc}{\contentsline {subsection}{\numberline {S1.1}Modified Davies equation\cite  {Samson1999}}{1}{subsection.1.1}\protected@file@percent }
\newlabel{eq:Davies}{{S1}{1}{Modified Davies equation\cite {Samson1999}}{equation.1.1}{}}
\newlabel{eq:DaviesLast}{{S4}{1}{Modified Davies equation\cite {Samson1999}}{equation.1.4}{}}
\@writefile{toc}{\contentsline {subsection}{\numberline {S1.2}Transport theory\cite  {Latz2011}}{1}{subsection.1.2}\protected@file@percent }
\@writefile{toc}{\contentsline {subsubsection}{\numberline {S1.2.1}Transport equations}{1}{subsubsection.1.2.1}\protected@file@percent }
\newlabel{eq:c_plus}{{S5}{1}{Transport equations}{equation.1.5}{}}
\newlabel{eq:c_minus}{{S6}{1}{Transport equations}{equation.1.6}{}}
\newlabel{eq:c_Sol}{{S7}{1}{Transport equations}{equation.1.7}{}}
\newlabel{eq:CurrentElectrolyte}{{S8}{1}{Transport equations}{equation.1.8}{}}
\citation{Drews2020}
\citation{Drews2020}
\citation{Drews2020}
\newlabel{eq:ParticleElectrolyte}{{S9}{2}{Transport equations}{equation.1.9}{}}
\newlabel{eq:CurrentElectrode}{{S10}{2}{Transport equations}{equation.1.10}{}}
\@writefile{toc}{\contentsline {subsubsection}{\numberline {S1.2.2}Effective chemical potential and thermodynamic factor}{2}{subsubsection.1.2.2}\protected@file@percent }
\newlabel{eq:f_thermo_general}{{S12}{2}{Effective chemical potential and thermodynamic factor}{equation.1.12}{}}
\newlabel{eq:f_Thermo_3species}{{S13}{2}{Effective chemical potential and thermodynamic factor}{equation.1.13}{}}
\@writefile{toc}{\contentsline {subsubsection}{\numberline {S1.2.3}Equilibrium state and influence of the reduction}{3}{subsubsection.1.2.3}\protected@file@percent }
\newlabel{sec:EQ-sate+reduction}{{S1.2.3}{3}{Equilibrium state and influence of the reduction}{subsubsection.1.2.3}{}}
\newlabel{eq:HalfCellPotential}{{S15}{3}{Equilibrium state and influence of the reduction}{equation.1.15}{}}
\@writefile{lot}{\contentsline {table}{\numberline {S1}{\ignorespaces \ Influence of the solvent on the half-cell potentials $\Delta \Phi ^{\text  {eq}}$ (Eq. \ref  {eq:HalfCellPotential}) of a 0.2\,M \ce {Mg[B(hfip)_4]_2} electrolyte.\relax }}{3}{table.caption.1}\protected@file@percent }
\providecommand*\caption@xref[2]{\@setref\relax\@undefined{#1}}
\newlabel{tbl:Eq_potentials}{{S1}{3}{\ Influence of the solvent on the half-cell potentials $\Delta \Phi ^{\text {eq}}$ (Eq. \ref {eq:HalfCellPotential}) of a 0.2\,M \ce {Mg[B(hfip)_4]_2} electrolyte.\relax }{table.caption.1}{}}
\newlabel{eq:Nernst}{{S16}{3}{Equilibrium state and influence of the reduction}{equation.1.16}{}}
\newlabel{eq:i_se_final_general}{{S17}{4}{Equilibrium state and influence of the reduction}{equation.1.17}{}}
\newlabel{eq:K_plat_eff}{{S18}{4}{Equilibrium state and influence of the reduction}{equation.1.18}{}}
\citation{Jankowski2020}
\citation{Jankowski2020}
\@writefile{toc}{\contentsline {section}{\numberline {S2}Details of the parameterization}{5}{section.2}\protected@file@percent }
\@writefile{toc}{\contentsline {subsection}{\numberline {S2.1}Deposition mechanism in magnesium batteries}{5}{subsection.2.1}\protected@file@percent }
\@writefile{lof}{\contentsline {figure}{\numberline {S1}{\ignorespaces Cyclic voltammograms in 0.3\,M \ce {Mg[(hfip)4]2} electrolyte based on DME (a) and G2 (b) using Pt as working and Mg as counter electrode at a scan rate of 50\,mVs$^{-1}$. \relax }}{5}{figure.caption.2}\protected@file@percent }
\newlabel{fgr:G1_G2_CV_all}{{S1}{5}{Cyclic voltammograms in 0.3\,M \ce {Mg[(hfip)4]2} electrolyte based on DME (a) and G2 (b) using Pt as working and Mg as counter electrode at a scan rate of 50\,mVs$^{-1}$.\\\relax }{figure.caption.2}{}}
\newlabel{eq:relative_rate_desolvation}{{S19}{5}{Deposition mechanism in magnesium batteries}{equation.2.19}{}}
\@writefile{lot}{\contentsline {table}{\numberline {S2}{\ignorespaces \ Desolvation energy $\Delta G_{\text  {desol}}$ in kJ\,mol$^{-1}$ for the stepwise desolvation of the coordinating oxygen atoms in G1 and G2\cite  {Jankowski2020}\relax }}{5}{table.caption.3}\protected@file@percent }
\newlabel{tbl:DesolvationEnergies_CN}{{S2}{5}{\ Desolvation energy $\Delta G_{\text {desol}}$ in kJ\,mol$^{-1}$ for the stepwise desolvation of the coordinating oxygen atoms in G1 and G2\cite {Jankowski2020}\relax }{table.caption.3}{}}
\@writefile{lot}{\contentsline {table}{\numberline {S3}{\ignorespaces \ Radii $r_\text  {i}$ in $\SI {}{\angstrom }$ for all (partially) desolvated intermediates in G1 and G2\relax }}{6}{table.caption.4}\protected@file@percent }
\newlabel{tbl:Radii_CN}{{S3}{6}{\ Radii $r_\text {i}$ in $\SI {}{\angstrom }$ for all (partially) desolvated intermediates in G1 and G2\relax }{table.caption.4}{}}
\@writefile{lof}{\contentsline {figure}{\numberline {S2}{\ignorespaces Relative rates of the desolvation for 0.2\,M \ce {Mg[B(hfip)4]2} in different solvents for (partially) desolvated intermediates with coordination numbers CN(i) between 5 (a) and 0 (f).\relax }}{6}{figure.caption.5}\protected@file@percent }
\newlabel{fgr:relative_rates_CN}{{S2}{6}{Relative rates of the desolvation for 0.2\,M \ce {Mg[B(hfip)4]2} in different solvents for (partially) desolvated intermediates with coordination numbers CN(i) between 5 (a) and 0 (f).\relax }{figure.caption.5}{}}
\citation{Chadwick2016}
\@writefile{toc}{\contentsline {subsection}{\numberline {S2.2}Influence of the double layer on the desolvation}{7}{subsection.2.2}\protected@file@percent }
\newlabel{sec:Influence of the double layer on the desolvation}{{S2.2}{7}{Influence of the double layer on the desolvation}{subsection.2.2}{}}
\@writefile{lof}{\contentsline {figure}{\numberline {S3}{\ignorespaces Concentration-dependence of $\alpha _\text  {i}$ for different solvents.\relax }}{7}{figure.caption.6}\protected@file@percent }
\newlabel{fgr:alpha_i}{{S3}{7}{Concentration-dependence of $\alpha _\text {i}$ for different solvents.\relax }{figure.caption.6}{}}
\@writefile{toc}{\contentsline {subsection}{\numberline {S2.3}Rate constants of the desolvation and oxidation reactions}{8}{subsection.2.3}\protected@file@percent }
\@writefile{lof}{\contentsline {figure}{\numberline {S4}{\ignorespaces Parameter study: Influence of the rate constants $K_{\text  {desol}}^0$ and $K_{\text  {ox}}^0$ on the cell voltage for a 0.2\,M \ce {Mg[B(hfip)4]2}\,/\,G1 electrolyte, a current density of 0.1\,mAcm$^{-1}$ and a constant (a) / concentration-dependent (b) value for $\alpha _i$. The blue line indicates the experimentally observed value of 0.07\,V (Table~\ref  {Papertbl:ExperimetnalValues}), whereas the dashed red line marks the corresponding ratio between the overpotentials of plating and stripping of 1.64 (Figure~\ref  {Paperfgr:ParameterStudy}). \relax }}{8}{figure.caption.7}\protected@file@percent }
\newlabel{fgr:ParameterStudy_Voltage}{{S4}{8}{Parameter study: Influence of the rate constants $K_{\text {desol}}^0$ and $K_{\text {ox}}^0$ on the cell voltage for a 0.2\,M \ce {Mg[B(hfip)4]2}\,/\,G1 electrolyte, a current density of 0.1\,mAcm$^{-1}$ and a constant (a) / concentration-dependent (b) value for $\alpha _i$. The blue line indicates the experimentally observed value of 0.07\,V (Table~\ref {Papertbl:ExperimetnalValues}), whereas the dashed red line marks the corresponding ratio between the overpotentials of plating and stripping of 1.64 (Figure~\ref {Paperfgr:ParameterStudy}).\\\relax }{figure.caption.7}{}}
\citation{Zhao-Karger2018,Attias2019,Kang2019,Barile2014,Winter2019}
\citation{Hacker2020,Hu2019}
\@writefile{toc}{\contentsline {section}{\numberline {S3}Comparison of the simulation results to the experimental data}{9}{section.3}\protected@file@percent }
\@writefile{toc}{\contentsline {subsection}{\numberline {S3.1}Influence of the solvent}{9}{subsection.3.1}\protected@file@percent }
\newlabel{sec: Influence of the solvent}{{S3.1}{9}{Influence of the solvent}{subsection.3.1}{}}
\@writefile{lof}{\contentsline {figure}{\numberline {S5}{\ignorespaces Reproductive measurement: Cycling of symmetric magnesium cells with a magnesium reference electrode and a 0.2\,M \ce {Mg[(hfip)4]2} electrolyte based on different solvents at a current density of 0.1\,mAcm$^{-1}$ before (a) and after (b) cycling at higher current densities. \relax }}{10}{figure.caption.8}\protected@file@percent }
\newlabel{fgr:Experiments_Solvents_reproduced}{{S5}{10}{Reproductive measurement: Cycling of symmetric magnesium cells with a magnesium reference electrode and a 0.2\,M \ce {Mg[(hfip)4]2} electrolyte based on different solvents at a current density of 0.1\,mAcm$^{-1}$ before (a) and after (b) cycling at higher current densities. \relax }{figure.caption.8}{}}
\@writefile{lof}{\contentsline {figure}{\numberline {S6}{\ignorespaces Comparison between experimental data and simulation results for the asymmetry of the overpotentials during plating and stripping (a) and the cell voltage (b) of symmetric magnesium cells with a 0.2\,M \ch {Mg[B(hfip)4]2} electrolyte based on different solvents at a current density of 0.1\,mAcm$^{-1}$ including the predictions for G3.\relax }}{10}{figure.caption.9}\protected@file@percent }
\newlabel{fgr:Experiment_Simulations_Solvents_G3}{{S6}{10}{Comparison between experimental data and simulation results for the asymmetry of the overpotentials during plating and stripping (a) and the cell voltage (b) of symmetric magnesium cells with a 0.2\,M \ch {Mg[B(hfip)4]2} electrolyte based on different solvents at a current density of 0.1\,mAcm$^{-1}$ including the predictions for G3.\relax }{figure.caption.9}{}}
\@writefile{lof}{\contentsline {figure}{\numberline {S7}{\ignorespaces Concentration gradients in symmetric magnesium cells (cathode at 0\,$\upmu $m, anode at 100\,$\upmu $m) with 0.2\,M \ce {Mg[(hfip)4]2} electrolyte based on different solvents during charge (dashed) and discharge (solid) at a current density of 0.1\,mAcm$^{-1}$. \relax }}{11}{figure.caption.10}\protected@file@percent }
\newlabel{fgr:c-gradient_solvents}{{S7}{11}{Concentration gradients in symmetric magnesium cells (cathode at 0\,$\upmu $m, anode at 100\,$\upmu $m) with 0.2\,M \ce {Mg[(hfip)4]2} electrolyte based on different solvents during charge (dashed) and discharge (solid) at a current density of 0.1\,mAcm$^{-1}$.\\\relax }{figure.caption.10}{}}
\@writefile{lot}{\contentsline {table}{\numberline {S4}{\ignorespaces \ Kinetic parameters in G4 for partially desolvated intermediates with different coordination numbers\relax }}{12}{table.caption.11}\protected@file@percent }
\newlabel{tbl:KineticParameters_G4}{{S4}{12}{\ Kinetic parameters in G4 for partially desolvated intermediates with different coordination numbers\relax }{table.caption.11}{}}
\@writefile{lof}{\contentsline {figure}{\numberline {S8}{\ignorespaces Comparison between experimental data and simulation results for the asymmetry of the overpotentials during plating and stripping (a) and the cell voltage (b) of symmetric magnesium cells with a 0.2\,M \ce {Mg[(hfip)4]2}\,/\,G4 at a current density of 0.1\,mAcm$^{-1}$. Thereby partially desolvated intermediates with different coordination numbers are analyzed. The according parameters for the kinetic model are summarized in Table~\ref  {tbl:KineticParameters_G4}.\relax }}{12}{figure.caption.12}\protected@file@percent }
\newlabel{fgr:Experiment_Simulations_G4}{{S8}{12}{Comparison between experimental data and simulation results for the asymmetry of the overpotentials during plating and stripping (a) and the cell voltage (b) of symmetric magnesium cells with a 0.2\,M \ce {Mg[(hfip)4]2}\,/\,G4 at a current density of 0.1\,mAcm$^{-1}$. Thereby partially desolvated intermediates with different coordination numbers are analyzed. The according parameters for the kinetic model are summarized in Table~\ref {tbl:KineticParameters_G4}.\relax }{figure.caption.12}{}}
\@writefile{toc}{\contentsline {subsection}{\numberline {S3.2}Influence of the current density}{13}{subsection.3.2}\protected@file@percent }
\@writefile{lof}{\contentsline {figure}{\numberline {S9}{\ignorespaces Cycling of symmetric magnesium cells with a magnesium reference electrode and a 0.2\,M \ce {Mg[(hfip)4]2}\,/\,G1 electrolyte at different current densities. a) additionally shows, how the ratio between the half cell potentials is evaluated.\relax }}{13}{figure.caption.13}\protected@file@percent }
\newlabel{fgr:Experiment_G1_current}{{S9}{13}{Cycling of symmetric magnesium cells with a magnesium reference electrode and a 0.2\,M \ce {Mg[(hfip)4]2}\,/\,G1 electrolyte at different current densities. a) additionally shows, how the ratio between the half cell potentials is evaluated.\relax }{figure.caption.13}{}}
\@writefile{lof}{\contentsline {figure}{\numberline {S10}{\ignorespaces Cycling of symmetric magnesium cells with a magnesium reference electrode and a 0.2\,M \ce {Mg[(hfip)4]2}\,/\,G2 electrolyte at different current densities. \relax }}{14}{figure.caption.14}\protected@file@percent }
\newlabel{fgr:Experiment_G2_current}{{S10}{14}{Cycling of symmetric magnesium cells with a magnesium reference electrode and a 0.2\,M \ce {Mg[(hfip)4]2}\,/\,G2 electrolyte at different current densities.\\\relax }{figure.caption.14}{}}
\@writefile{lot}{\contentsline {table}{\numberline {S5}{\ignorespaces \ Cell voltage and its asymmetry for 0.2\,M \ce {Mg(B[hfip]4)2}\,/\,G2 at different current densities.\relax }}{14}{table.caption.15}\protected@file@percent }
\newlabel{tbl:ExperimetnalValues_G2}{{S5}{14}{\ Cell voltage and its asymmetry for 0.2\,M \ce {Mg(B[hfip]4)2}\,/\,G2 at different current densities.\relax }{table.caption.15}{}}
\@writefile{lof}{\contentsline {figure}{\numberline {S11}{\ignorespaces Comparison between experimental data and simulation results for the asymmetry of the overpotentials during plating and stripping (a) and the cell voltage (b) of symmetric magnesium cells with a 0.2\,M \ce {Mg[(hfip)4]2}\,/\,G2 electrolyte at different current densities.\relax }}{15}{figure.caption.16}\protected@file@percent }
\newlabel{fgr:Experiment_Simulations_G2}{{S11}{15}{Comparison between experimental data and simulation results for the asymmetry of the overpotentials during plating and stripping (a) and the cell voltage (b) of symmetric magnesium cells with a 0.2\,M \ce {Mg[(hfip)4]2}\,/\,G2 electrolyte at different current densities.\relax }{figure.caption.16}{}}
\@writefile{lof}{\contentsline {figure}{\numberline {S12}{\ignorespaces Cycling of symmetric magnesium cells with a magnesium reference electrode and a 0.2\,M \ce {Mg[(hfip)4]2}\,/\,G4 electrolyte at different current densities.\relax }}{16}{figure.caption.17}\protected@file@percent }
\newlabel{fgr:Experiment_G4_current}{{S12}{16}{Cycling of symmetric magnesium cells with a magnesium reference electrode and a 0.2\,M \ce {Mg[(hfip)4]2}\,/\,G4 electrolyte at different current densities.\relax }{figure.caption.17}{}}
\@writefile{lot}{\contentsline {table}{\numberline {S6}{\ignorespaces \ Cell voltage and its asymmetry for 0.2\,M \ce {Mg(B[hfip]4)2}\,/\,G4 at different current densities.\relax }}{16}{table.caption.18}\protected@file@percent }
\newlabel{tbl:ExperimetnalValues_G4}{{S6}{16}{\ Cell voltage and its asymmetry for 0.2\,M \ce {Mg(B[hfip]4)2}\,/\,G4 at different current densities.\relax }{table.caption.18}{}}
\citation{Barile2014a}
\citation{Campbell1990,Barile2014}
\citation{Campbell1990,Barile2014}
\citation{KopacLautar2020a,Yoo2013a}
\@writefile{lof}{\contentsline {figure}{\numberline {S13}{\ignorespaces Cycling of symmetric magnesium cells with a magnesium reference electrode and a 0.2\,M \ce {Mg[(hfip)4]2}\,/\,THF electrolyte at different current densities.\relax }}{17}{figure.caption.19}\protected@file@percent }
\newlabel{fgr:Experiment_THF_current}{{S13}{17}{Cycling of symmetric magnesium cells with a magnesium reference electrode and a 0.2\,M \ce {Mg[(hfip)4]2}\,/\,THF electrolyte at different current densities.\relax }{figure.caption.19}{}}
\citation{Chadwick2016}
\@writefile{toc}{\contentsline {subsection}{\numberline {S3.3}Butler-Volmer kinetics}{19}{subsection.3.3}\protected@file@percent }
\newlabel{sec:BV-kinetics}{{S3.3}{19}{Butler-Volmer kinetics}{subsection.3.3}{}}
\newlabel{eq:BV}{{S20}{19}{Butler-Volmer kinetics}{equation.3.20}{}}
\@writefile{lot}{\contentsline {table}{\numberline {S7}{\ignorespaces \ Parameters of the Butler-Volmer equation for \ce {Mg[(hfip)4]2} in different solvents determined by parameter study (Figure \ref  {fgr:BV_ParameterStudy}).\relax }}{19}{table.caption.20}\protected@file@percent }
\newlabel{tbl:BV_Parameter}{{S7}{19}{\ Parameters of the Butler-Volmer equation for \ce {Mg[(hfip)4]2} in different solvents determined by parameter study (Figure \ref {fgr:BV_ParameterStudy}).\relax }{table.caption.20}{}}
\@writefile{lof}{\contentsline {figure}{\numberline {S14}{\ignorespaces Parameter study with Butler-Volmer kinetics: Influence of the rate constant $k_{\text  {BV}}$ and the symmetry factor $\alpha _{\text  {BV}}$ on the ratio between the overpotentials of plating and stripping (left) and the cell voltage (right) for a 0.2\,M \ce {Mg[(hfip)4]2} in different solvents and a current density of 0.1\,mAcm$^{-1}$. The red line indicates the experimentally observed value of the plating\,:\,stripping ratio, whereas the blue line marks the corresponding measured cell voltage (Table~\ref  {Papertbl:ExperimetnalValues}).\relax }}{21}{figure.caption.21}\protected@file@percent }
\newlabel{fgr:BV_ParameterStudy}{{S14}{21}{Parameter study with Butler-Volmer kinetics: Influence of the rate constant $k_{\text {BV}}$ and the symmetry factor $\alpha _{\text {BV}}$ on the ratio between the overpotentials of plating and stripping (left) and the cell voltage (right) for a 0.2\,M \ce {Mg[(hfip)4]2} in different solvents and a current density of 0.1\,mAcm$^{-1}$. The red line indicates the experimentally observed value of the plating\,:\,stripping ratio, whereas the blue line marks the corresponding measured cell voltage (Table~\ref {Papertbl:ExperimetnalValues}).\relax }{figure.caption.21}{}}
\@writefile{lof}{\contentsline {figure}{\numberline {S15}{\ignorespaces Comparison between experimental data and simulation results from different kinetic models for the asymmetry of the overpotentials during plating and stripping (left) and the cell voltage (right) of symmetric magnesium cells with a 0.2\,M \ce {Mg[(hfip)4]2} in G1 (top) and G2 (bottom) at different current densities.\relax }}{22}{figure.caption.22}\protected@file@percent }
\newlabel{fgr:Experiment_Simulations_BV}{{S15}{22}{Comparison between experimental data and simulation results from different kinetic models for the asymmetry of the overpotentials during plating and stripping (left) and the cell voltage (right) of symmetric magnesium cells with a 0.2\,M \ce {Mg[(hfip)4]2} in G1 (top) and G2 (bottom) at different current densities.\relax }{figure.caption.22}{}}
\@writefile{toc}{\contentsline {subsection}{\numberline {S3.4}Influence of the desolvation energy}{23}{subsection.3.4}\protected@file@percent }
\newlabel{sec: Influence of the desolvation energy}{{S3.4}{23}{Influence of the desolvation energy}{subsection.3.4}{}}
\@writefile{lof}{\contentsline {figure}{\numberline {S16}{\ignorespaces Parameter study for $\alpha _\text  {i}=$const.: Influence of the desolvation energy on the asymmetry of the overpotentials during plating and stripping for cycling at 0.1\,mAcm$^{-2}$ with 0.2\,M \ce {Mg[(hfip)4]2} in different solvents.\relax }}{23}{figure.caption.23}\protected@file@percent }
\newlabel{fgr:Delta_G_ps}{{S16}{23}{Parameter study for $\alpha _\text {i}=$const.: Influence of the desolvation energy on the asymmetry of the overpotentials during plating and stripping for cycling at 0.1\,mAcm$^{-2}$ with 0.2\,M \ce {Mg[(hfip)4]2} in different solvents.\relax }{figure.caption.23}{}}
\citation{Ponrouch2019,Attias2019,Canepa2015b}
\citation{Jankowski2020}
\citation{Jankowski2020}
\@writefile{lof}{\contentsline {figure}{\numberline {S17}{\ignorespaces Correlations between the ratio of the half cell potentials at low and high desolvation energies (Figure \ref  {fgr:Delta_G_ps}) and the diffusion coefficient (a) as well as $\alpha _\text  {i}$ (b). \relax }}{24}{figure.caption.24}\protected@file@percent }
\newlabel{fgr:Delta_G_correlations}{{S17}{24}{Correlations between the ratio of the half cell potentials at low and high desolvation energies (Figure \ref {fgr:Delta_G_ps}) and the diffusion coefficient (a) as well as $\alpha _\text {i}$ (b). \relax }{figure.caption.24}{}}
\@writefile{lof}{\contentsline {figure}{\numberline {S18}{\ignorespaces Parameter study for $\alpha _\text  {i}=$const.: Influence of the desolvation energy on the asymmetry of the overpotentials during plating and stripping without transport limitations (a) and for a solvent independent $\alpha _\text  {i}$ (b).\relax }}{24}{figure.caption.25}\protected@file@percent }
\newlabel{fgr:Delta_G_limits}{{S18}{24}{Parameter study for $\alpha _\text {i}=$const.: Influence of the desolvation energy on the asymmetry of the overpotentials during plating and stripping without transport limitations (a) and for a solvent independent $\alpha _\text {i}$ (b).\relax }{figure.caption.25}{}}
\gdef \LT@i {\LT@entry 
    {1}{64.95071pt}\LT@entry 
    {1}{438.79134pt}}
\@writefile{toc}{\contentsline {section}{\numberline {S4}List of symbols}{25}{section.4}\protected@file@percent }
\bibdata{literature}
\bibcite{Samson1999}{{1}{1999}{{Samson \emph  {et~al.}}}{{Samson, Lemaire, Marchand, and Beaudoin}}}
\bibcite{Latz2011}{{2}{2011}{{Latz and Zausch}}{{}}}
\bibcite{Drews2020}{{3}{2020}{{Drews \emph  {et~al.}}}{{Drews, Danner, Jankowski, Vegge, {Garc{\'{i}}a Lastra}, Liu, Zhao-Karger, Fichtner, and Latz}}}
\bibcite{Jankowski2020}{{4}{2020}{{Jankowski \emph  {et~al.}}}{{Jankowski, {Garc{\'{i}}a Lastra}, and Vegge}}}
\bibcite{Chadwick2016}{{5}{2016}{{Chadwick \emph  {et~al.}}}{{Chadwick, Vardar, DeWitt, Sleightholme, Monroe, Siegel, and Thornton}}}
\bibcite{Zhao-Karger2018}{{6}{2018}{{Zhao-Karger \emph  {et~al.}}}{{Zhao-Karger, Liu, Dai, Li, Diemant, Vinayan, {Bonatto Minella}, Yu, Manthiram, Behm, Ruben, and Fichtner}}}
\bibcite{Attias2019}{{7}{2019}{{Attias \emph  {et~al.}}}{{Attias, Salama, Hirsch, Goffer, and Aurbach}}}
\bibcite{Kang2019}{{8}{2019}{{Kang \emph  {et~al.}}}{{Kang, Kim, Hwang, Jo, Jang, Park, Hong, and Lee}}}
\bibcite{Barile2014}{{9}{2014}{{Barile \emph  {et~al.}}}{{Barile, Barile, Zavadil, Nuzzo, and Gewirth}}}
\bibcite{Winter2019}{{10}{2019}{{Winter}}{{}}}
\bibcite{Hacker2020}{{11}{2020}{{H{\"{a}}cker \emph  {et~al.}}}{{H{\"{a}}cker, Danner, Sievert, Biswas, Zhao-Karger, Wagner, and Friedrich}}}
\bibcite{Hu2019}{{12}{2019}{{Hu \emph  {et~al.}}}{{Hu, Jaegers, Chen, Han, Wang, Murugesan, and Mueller}}}
\bibcite{Barile2014a}{{13}{2014}{{Barile \emph  {et~al.}}}{{Barile, Spatney, Zavadil, and Gewirth}}}
\bibcite{Campbell1990}{{14}{1990}{{Campbell \emph  {et~al.}}}{{Campbell, Bowes, and McMillan}}}
\bibcite{KopacLautar2020a}{{15}{2020}{{{Kopa{\v {c}} Lautar} \emph  {et~al.}}}{{{Kopa{\v {c}} Lautar}, Bitenc, Rejec, Dominko, Filhol, and Doublet}}}
\bibcite{Yoo2013a}{{16}{2013}{{Yoo \emph  {et~al.}}}{{Yoo, Shterenberg, Gofer, Gershinsky, Pour, and Aurbach}}}
\bibcite{Ponrouch2019}{{17}{2019}{{Ponrouch \emph  {et~al.}}}{{Ponrouch, Bitenc, Dominko, Lindahl, Johansson, and Palacin}}}
\bibcite{Canepa2015b}{{18}{2015}{{Canepa \emph  {et~al.}}}{{Canepa, Gautam, Malik, Jayaraman, Rong, Zavadil, Persson, and Ceder}}}
\bibstyle{rsc}
\newlabel{LastPage}{{}{27}{}{page.27}{}}
\xdef\lastpage@lastpage{27}
\xdef\lastpage@lastpageHy{27}
\gdef \@abspage@last{27}
